# Supplementary material for: Exome sequencing in pooled DNA samples to identify maternal pre-eclampsia risk variants
Source: Sci Rep. 2016 Jul 7;6:29085. doi: 10.1038/srep29085 (PMC4935848; doi:10.1038/srep29085)
Supplement: Supplementary Table S1 [file srep29085-s2.xls]

## Sheet: Sheet1
Supplementary Table S2. The 59 variants enriched in the exome sequenced pre-eclamptic women
Variants were filtered according to the criteria explained in the manuscript and in Figure 1. MAF estimates from the exome sequencing were compared against MAFs from the scoliosis exome sequencing data, the 1000G European data and the Finnish SISu data.
Forty-six of the variants were directly fitted to Sequenom iplexes and two were captured with tagging SNPs.
Chr	Bp position*	rs number	Ref	Alt	Gene	Function	Amino acid change	PE_MAF/ SCO_MAF	PE_MAF/ 1000G_EUR	PE_MAF/ SISu_MAF	Filtering strategy**	In the first Sequenom validation
1	16133987	rs7417535	T	C	UQCRHL	nonsynonymous SNV	NM_001089591:c.A158G:p.Y53C	1.49275	2.02561		Main filtering	x
1	17271989	rs147139590	G	A	CROCC	nonsynonymous SNV	NM_014675:c.G2024A:p.R675H		1.63265		Main filtering
1	165619079	rs6681	C	T	MGST3	splicing		1.7086	2.0649	1.97905	Main filtering	x
1	165648710	rs1143660	G	A	ALDH9A1	nonsynonymous SNV	NM_000696:c.C899T:p.A300V		2.94118		Main filtering	x
1	240371426	rs200640213	T	C	FMN2	nonsynonymous SNV	NM_020066:c.T3314C:p.V1105A	3.25983			Main filtering
2	42991200	rs34142793	C	G	OXER1	nonsynonymous SNV	NM_148962:c.G120C:p.M40I		2.29723	1.6772	Main filtering	x
2	113999154	rs201436651	A	G	PAX8	nonsynonymous SNV	NM_003466:c.T751C:p.S251P				Main filtering
2	127451514	rs111631066	G	A	GYPC	nonsynonymous SNV	NM_016815:c.G124A:p.V42I		3.28129	1.49873	Main filtering
2	178879181	rs76308115	G	A	PDE11A	stopgain SNV	NM_016953:c.C919T:p.R307X		1.88849	3.83153	Additional stopgain
3	43591327	rs17409162	G	A	ANO10	nonsynonymous SNV	NM_001204833:c.C1349T:p.T450M	1.49684	1.62901	1.70022	Main filtering	x
4	843782	rs138216547	G	T	GAK	nonsynonymous SNV	NM_005255:c.C3732A:p.D1244E		25.8324		Main filtering	x
4	983612	rs73219719	C	T	SLC26A1	nonsynonymous SNV	NM_022042:c.G1115A:p.R372H		7.46269	3.28814	Main filtering	x
4	9250422	rs376110430	T	C	USP17L18	nonsynonymous SNV	NM_001256859				Main filtering
4	42020142	rs2581423	A	G	SLC30A9	nonsynonymous SNV	NM_006345:c.A289G:p.T97A	1.86006	2.21154	2.60605	Ref MAF ≤0.05	x
6	170058374	rs3800544	C	T	WDR27	nonsynonymous SNV	NM_001202550:c.G1019A:p.R340H	1.92684	1.68254	1.89588	Main filtering	x
7	127233977	rs3779536	G	T	FSCN3	nonsynonymous SNV	NM_020369:c.G70T:p.A24S		5.50162	1.72928	Main filtering
7	150746352	rs145775749	G	A	ASIC3	nonsynonymous SNV	NM_004769:c.T380A:p.L127Q		10.846	1.83116	Main filtering	x
8	2021547	rs34316994	G	A	MYOM2	nonsynonymous SNV	NM_003970:c.G1087A:p.V363I		3.59238	1.64572	Main filtering	x
9	6421105	rs140727862	G	A	UHRF2	nonsynonymous SNV	NM_152896:c.G347A:p.R116H		29.4893	2.41517	Main filtering	x
9	130263351	rs140786088	G	A	LRSAM1	nonsynonymous SNV	NM_001005374:c.G1975A:p.V659M		6.80346	1.91968	Main filtering	x
9	136915695	rs34609592	G	A	BRD3	nonsynonymous SNV	NM_007371:c.C515T:p.A172V	1.40781	4.52381	2.204	Main filtering	x
10	50018765	rs61742644	G	A	WDFY4	nonsynonymous SNV	NM_020945:c.G5029A:p.V1677M		1.89501	1.49514	Main filtering	x
10	135051653	rs2240891	A	G	VENTX	nonsynonymous SNV	NM_014468:c.A235G:p.M79V		7.58929	1.94809	Main filtering
11	430339	rs113926353	C	G	ANO9	nonsynonymous SNV	NM_001012302:c.G604C:p.V202L		1.71123	1.73114	Main filtering	x
11	17538989	rs116996553	C	T	USH1C	nonsynonymous SNV	NM_005709:c.G1243A:p.A415T			2.74323	Main filtering	x
11	35327767	rs180817412	A	T	SLC1A2	nonsynonymous SNV	NM_004171:c.T584A:p.V195D		14.9805	2.49686	Main filtering	x
11	46430081	rs72910100	C	A	AMBRA1	nonsynonymous SNV	NM_017749:c.G3115T:p.A1039S	1.9879	3.25885	1.69506	Main filtering	x
11	76813961	rs2233546	C	T	OMP	nonsynonymous SNV	NM_006189:c.C76T:p.R26W	1.88781	2.7459		Main filtering	x
11	134182375	rs2509062	G	A	GLB1L3	nonsynonymous SNV	NM_001080407:c.G1420A:p.V474M	2.40321	3.34523	1.61998	Ref MAF ≤0.05	x
12	7548969	rs145411783	C	A	CD163L1	nonsynonymous SNV	NM_174941:c.G1772T:p.R591L		3.6859	1.80782	Main filtering	x
12	29786126	rs142394560	G	A	TMTC1	nonsynonymous SNV	NM_001193451:c.C1082T:p.A361V		3.75042	2.36277	Main filtering	x
12	57397033	rs61752546	C	T	ZBTB39	nonsynonymous SNV	NM_014830:c.G1669A:p.V557I	2.09606	2.26112	2.41818	Main filtering	x
12	101750814	rs10082778	T	A	UTP20	nonsynonymous SNV	NM_014503:c.T5645A:p.L1882Q	1.90769	1.66667	1.83848	Ref MAF ≤0.05	x
12	105521009	rs199570381	C	A	KIAA1033	nonsynonymous SNV	NM_015275:c.C1141A:p.Q381K				Main filtering	x
13	21563311	rs77919685	G	A	LATS2	nonsynonymous SNV	NM_014572:c.C608T:p.A203V	1.84597	1.56174	1.73804	Main filtering	x
14	33014869	rs3742926	C	T	AKAP6	nonsynonymous SNV	NM_004274:c.C1010T:p.A337V	1.6645	1.83175	1.55736	Main filtering	x
15	31776837	rs76704217	C	G	OTUD7A	nonsynonymous SNV	NM_130901:c.G1441C:p.V481L		2.73504	2.14804	Main filtering	x
15	43724532	rs3803339	T	C	TP53BP1	nonsynonymous SNV	NM_001141979:c.A3535G:p.I1179V		8.98172	2.58419	Main filtering	x
15	50555544	rs17740607	G	A	HDC	nonsynonymous SNV	NM_002112:c.C92T:p.T31M	1.60495	1.89947	1.62926	Main filtering	x
15	53081859	rs74805019	G	C	ONECUT1	nonsynonymous SNV	NM_004498:c.C223G:p.P75A		3.65566	2.77413	Main filtering
15	75651981	rs78610801	G	A	MAN2C1	nonsynonymous SNV	NM_001256496:c.C1631T:p.P544L	1.47958	2.15947	1.89566	Main filtering	x
16	23160057	rs139702277	C	T	USP31	nonsynonymous SNV	NM_020718:c.G535A:p.G179S		10.7143	2.56234	Main filtering	Tag SNP rs117741116
17	3635740	rs3744679	C	G	ITGAE	nonsynonymous SNV	NM_002208:c.G2676C:p.Q892H	2.54611	2.23834	1.58295	Main filtering	x
17	14110451	rs200435051	A	C	COX10	nonsynonymous SNV	NM_001303:c.A1253C:p.H418P				Main filtering	x
17	74878259	rs571264	G	A	MGAT5B	nonsynonymous SNV	NM_198955:c.G241A:p.V81I	1.64992	1.91509	1.53235	Main filtering	x
18	53303150	rs77891683	T	C	TCF4	UTR5			1.08	3.84585	Linkage peak region	x
19	3834863	rs61747120	C	T	ZFR2	nonsynonymous SNV	NM_015174:c.G172A:p.G58S		2.72727	1.88899	Main filtering	x
19	5827765	rs79744308	G	A	NRTN	nonsynonymous SNV	NM_004558:c.G175A:p.A59T		1.65803	2.57278	Main filtering	x
19	10224548	rs3745601	G	A	P2RY11,PPAN-P2RY11	nonsynonymous SNV	NM_002566:c.G259A:p.A87T	1.94529	1.93424	1.5259	Main filtering	Tag SNP rs12462506
19	11508177	rs2291516	G	A	RGL3	nonsynonymous SNV	NM_001035223:c.C1843T:p.R615C	1.8943	2.4796	1.79959	Main filtering	x
19	43990795	rs117243018	G	A	PHLDB3	nonsynonymous SNV	NM_198850:c.C1394T:p.A465V		3.75783	1.70371	Main filtering	x
20	20033223	rs2273056	A	T	CRNKL1	nonsynonymous SNV	NM_016652:c.T247A:p.S83T	1.91598	1.84623	1.59357	Main filtering	x
20	32664601	rs148075348	C	A	RALY	nonsynonymous SNV	NM_007367:c.C590A:p.A197E		6.4588	2.01713	Main filtering	x
20	43384935	rs199569233	C	G	RIMS4	nonsynonymous SNV	NM_001205317:c.G653C:p.R218P				Main filtering	x
22	19950263	rs6267	G	T	COMT	nonsynonymous SNV	NM_007310:c.G64T:p.A22S		7.01439	1.71442	Main filtering
X	2724760	rs111382948	T	C	XG	nonsynonymous SNV	NM_001141919:c.T392C:p.L131P	28.1824	4.73653	1.82174	Ref MAF ≤0.05
X	138897130	rs2491014	A	C	ATP11C	nonsynonymous SNV	NM_001010986:c.T342G:p.C114W	2.93814	1.43991	1.82758	Ref MAF ≤0.05	x
X	140967121	rs12852593	A	T	MAGEC3	nonsynonymous SNV	NM_138702:c.A419T:p.D140V		3.79009		Main filtering	x
X	153594535	rs36051194	G	A	FLNA	nonsynonymous SNV	NM_001110556:c.C1286T:p.T429M	2.68221	6.46726		Main filtering	x
Chr= chromosome; bp=base pair; ref=reference allele; alt=alternatice allele; PE= pre-eclampsia; sco=scoliosis; SISu=Sequencing Initiative Suomi; MAF=minor allele frequency
*Genome assembly GRCh37
** Three filtering strategies were applied:
1) Main filtering strategy: The missense, nonsense and splice site variants that were present in at least two pre-eclampsia pools were considered. Insertions and deletions were excluded. Exome sequencing data from Swedish scoliosis patients that was produced with a pooling strategy identical to ours was utilised in the filtering as a technical control to exclude false positive and common variants…
2) Ref MAF ≤0.05: We selected the missense, nonsense and splice site variants with the 1000 Genomes European reference allele frequency ≤0.05, and pre-eclampsia_refAllele/SISu and pre-eclampsia_refAllele/scoliosis_refAllele ≥1.5, and selected the variants whose reference allele was present in ≤2 scoliosis pools and in over two pre-eclampsia pools.
3) Linkage peak region: the linkage peak region variants that were present in the pool containing pre-eclampsia family samples, had 1000 Genomes EUR MAF ≤0.05, and pre-eclampsia_MAF/reference_MAF ≥1.5.
In addition, a nonsense variant present in only one pre-eclampsia pool was selected outside the main filtering strategy
