# Supplementary material for: Exome sequencing in pooled DNA samples to identify maternal pre-eclampsia risk variants
Source: Sci Rep. 2016 Jul 7;6:29085. doi: 10.1038/srep29085 (PMC4935848; doi:10.1038/srep29085)
Supplement: Supplementary Table S2 [file srep29085-s3.xls]

## Sheet: Sheet1
Supplementary Table S3
Sequnom genotyping of 48 candidate variants that were selected based on exome sequencing.
Association of the variants with pre-eclampsia was tested with PLINK and the variants with OR ≤ 0.65 or ≥ 1.3 (blue) were selected for the second round of Sequenom genotyping in a larger case-control cohort.
Chr	Bp position*	rs number	Ref	Alt	Gene	MAF case	MAF control	p	OR (CI 95%)	Comments
1	16133987	rs7417535	T	C	UQCRHL	0.1917	0.1629	0.314	1.22 (0.83-1.79)
1	165619079	rs6681	C	T	MGST3	0.06704	0.05056	0.3495	1.35 (0.72-2.53)
1	165648710	rs1143660	C	T	ALDH9A1	0.06667	0.04213	0.1481	1.62 (0.84-3.15)
2	42991200	rs34142793	C	G	OXER1	0.06983	0.0309	0.01744	2.36 (1.14-4.86)
3	43591327	rs17409162	G	A	ANO10	0.05278	0.0565	0.8269	0.93 (0.49-1.78)
4	843782	rs138216547	G	T	GAK	0.02222	0.01977	0.8196	1.13 (0.4-3.14)
4	983612	rs73219719	C	T	SLC26A1	0.03056	0.04749	0.2413	0.63 (0.29-1.37)
4	42020142	rs2581423	C	T	SLC30A9	0.02222	0.01966	0.811	1.13 (0.41-3.16)
6	170058374	rs3800544	C	T	WDR27	0.05833	0.05899	0.9702	0.99 (0.53-1.84)
7	150746352	rs145775749	G	A	ASIC3	0.02924	0.01183	0.11	2.52 (0.78-8.1)
8	2021547	rs34316994	G	A	MYOM2	0.04722	0.02793	0.1743	1.73 (0.78-3.82)
9	6421105	rs140727862	G	A	UHRF2	0.04444	0.02809	0.2421	1.61 (0.72-3.6)
9	130263351	rs140786088	G	A	LRSAM1	0.05587	0.03352	0.1479	1.71 (0.82-3.55)
9	136915695	rs34609592	G	A	BRD3	0.06389	0.03352	0.05883	1.97 (0.96-4.02)
10	50018765	rs61742644	G	A	WDFY4	0.07778	0.1102	0.1378	0.68 (0.41-1.13)
11	430339	rs113926353	C	G	ANO9	0.03631	0.05866	0.1598	0.60 (0.3-1.23)
11	17538989	rs116996553	C	T	USH1C	0.01111	0.00838	0.7096	1.33 (0.3-5.98)
11	35327767	rs180817412	A	T	SLC1A2	0.02222	0.01685	0.604	1.33 (0.46-3.86)
11	46430081	rs72910100	C	A	AMBRA1	0.04722	0.0419	0.7297	1.13 (0.56-2.31)	Not in HWE in controls
11	76813961	rs2233546	C	T	OMP	0.1083	0.1034	0.8283	1.05 (0.66-1.7)
11	134182375	rs2509062	T	C	GLB1L3	0.005587	0.01676	0.155	0.33 (0.07-1.64)
12	7548969	rs145411783	C	A	CD163L1	0.025	0.01124	0.1678	2.26 (0.69-7.4)
12	29786126	rs142394560	G	A	TMTC1	0.05556	0.03955	0.3153	1.43 (0.71-2.88)
12	57397033	rs61752546	C	T	ZBTB39	0.04167	0.05307	0.4718	0.78 (0.39-1.55)
12	101750814	rs10082778	A	T	UTP20	0.01667	0.01117	0.53	1.5 (0.42-5.36)
12	105521009	rs199570381	C	0	KIAA1033	0	0	NA	NA	Monomorphic
13	21563311	rs77919685	G	A	LATS2	0.03509	0.04412	0.5454	0.79 (0.36-1.71)
14	33014869	rs3742926	C	T	AKAP6	0.1528	0.1341	0.4748	1.17 (0.77-1.77)	Not in HWE in controls
15	31776837	rs76704217	C	G	OTUD7A	0.1028	0.07627	0.2151	1.39 (0.83-2.33)
15	43724532	rs3803339	A	G	TP53BP1	0.07222	0.03933	0.05532	1.90 (0.98-3.71)
15	50555544	rs17740607	G	A	HDC	0.1444	0.1096	0.161	1.37 (0.88-2.14)
15	75651981	rs78610801	G	A	MAN2C1	0.06389	0.05866	0.7702	1.10 (0.59-2.02)
16	23185191	rs117741116	C	T	USP31	0.04167	0.03352	0.5661	1.25 (0.58-2.72)
17	3635740	rs3744679	G	C	ITGAE	0.09444	0.08101	0.5245	1.18 (0.7-1.99)
17	14110451	rs200435051	A	0	COX10	0	0	NA	NA	Monomorphic
17	74878259	rs571264	C	T	MGAT5B	0.2222	0.1864	0.2359	1.25 (0.87-1.8)	Not in HWE in controls
18	53303150	rs77891683	T	C	TCF4	0.01117	0.008427	0.7096	1.33 (0.3-5.98)
19	3834863	rs61747120	C	T	ZFR2	0.1045	0.07062	0.1106	1.54 (0.9-2.61)
19	5827765	rs79744308	G	A	NRTN	0.02778	0.04469	0.2251	0.61 (0.27-1.37)
19	10224131	rs12462506	T	G	P2RY11,PPAN-P2RY11	0.1639	0.1592	0.865	1.04 (0.7-1.54)
19	11508177	rs2291516	G	A	RGL3	0.1732	0.1186	0.03937	1.56 (1.02-2.38)	Not in HWE in controls
19	43990795	rs117243018	G	A	PHLDB3	0.09444	0.05028	0.02243	1.97 (1.09-3.56)
20	20033223	rs2273056	A	T	CRNKL1	0.07222	0.0565	0.3922	1.30 (0.71-2.37)
20	32664601	rs148075348	C	A	RALY	0.0419	0.01966	0.08558	2.18 (0.88-5.41)
20	43384935	rs199569233	C	0	RIMS4	0	0	NA	NA	Monomorphic
X	138897130	rs2491014	C	A	ATP11C	0.02339	0.008824	0.131	2.69 (0.71-10.23)
X	140967121	rs12852593	A	T	MAGEC3	0.04444	0.03352	0.4496	1.34 (0.63-2.88)
X	153594535	rs36051194	C	T	FLNA	0.06944	0.07345	0.8355	0.94 (0.53-1.66)
Chr= chromosome; bp=base pair; ref=reference allele; alt=alternatice allele; MAF=minor allele frequency; OR=odds ratio; CI=confidence interval; HWE=Hardy-Weinberg equilibrium
* Genome assembly GRCh37
