# Supplementary material for: Exome sequencing in pooled DNA samples to identify maternal pre-eclampsia risk variants
Source: Sci Rep. 2016 Jul 7;6:29085. doi: 10.1038/srep29085 (PMC4935848; doi:10.1038/srep29085)
Supplement: Supplementary Table S3 [file srep29085-s4.xls]

## Sheet: Sheet1
Supplementary Table S4.
Twenty-nine candidate variants were genotyped in 1353 pre-eclamptics and in 699 controls.
After quality control based on genotyping success rates, twenty-eight variants and 1336 cases and 691 controls were included in the analysis.
Association of these variants with pre-eclampsia was tested with PLINK a) in the Sequenom genotyped pre-eclampsia case-control cohort and b) in the merged data set containing the case-control cohort and the population specific reference data set SISu.
Four of the variants were nominally associated with pre-eclampsia in the merged analysis (bold).
							a) Association analysis in the FINNPEC case-control cohort									b) Association analysis in the merged SISu+FINNPEC data set
Chr	Bp position*	rs number	Ref	Alt	Gene		MAF case	MAF control	Minor allele count case	Minor allele count control	Missing freq in cases**	Missing freq in controls**	p	OR (CI 95%)		MAF case	MAF control	Minor allele count case	Minor allele count control	Missing freq in cases**	Missing freq in controls***	p	OR (CI 95%)
1	165648710	rs1143660	C	T	ALDH9A1		0.04304	0.03618	115	50	0	0	0.2948	1.20 (0.85-1.68)		0.04304	0.03936	115	536	0	0	0.3747	1.10 (0.89-1.35)
1	169519049	rs6025	G	A	F5		0.02566	0.02975	68	41	0.008234	0.002894	0.4476	0.86 (0.58-1.27)		0.02566	0.02152	68	293	0.008234	0.0002937	0.1858	1.20 (0.92-1.56)
2	42991200	rs34142793	C	G	OXER1		0.04235	0.03039	113	42	0.001497	0	0.05991	1.41 (0.98-2.02)		0.04235	0.03892	113	530	0.001497	0	0.4048	1.09 (0.89-1.34)
4	983612	rs73219719	C	T	SLC26A1		0.02133	0.02894	57	40	0	0	0.1328	0.73 (0.49-1.10)		0.02133	0.01795	57	240	0	0.01821	Not in HWE in unaffecteds
7	150746352	rs145775749	G	A	ASIC3		0.01805	0.0246	48	34	0.004491	0	Not in HWE in unaffecteds			0.01805	0.02269	48	309	0.004491	0.0001469	0.1343	0.79 (0.58-1.08)
8	2021547	rs34316994	G	A	MYOM2		0.04192	0.04052	112	56	0	0	0.8327	1.04 (0.75-1.44)		0.04192	0.03808	112	370	0	0.2865	0.364	1.11 (0.89-1.37)
9	6421105	rs140727862	G	A	UHRF2		0.0232	0.01954	62	27	0	0	0.4501	1.19 (0.76-1.88)		0.0232	0.01853	62	180	0	0.2865	0.1218	1.26 (0.94-1.69)
9	130263351	rs140786088	G	A	LRSAM1		0.04032	0.0398	107	55	0.006737	0	0.9365 †	1.01 (0.73-1.41)		0.04032	0.03517	107	479	0.006737	0	0.1933	1.15 (0.93-1.43)
9	136915695	rs34609592	G	A	BRD3		0.04154	0.03473	111	48	0	0	0.2897	1.21 (0.85-1.70)		0.04154	0.03914	111	533	0	0	0.5601	1.06 (0.86-1.31)
11	430339	rs113926353	C	G	ANO9		0.03555	0.03835	95	53	0	0	0.6527	0.92 (0.66-1.30)		0.03555	0.04402	95	599	0	0.0007343	0.04769	0.80 (0.64-1.00)
11	17538989	rs116996553	C	T	USH1C		0.008608	0.007236	23	10	0	0	0.6449	1.19 (0.57-2.51)		0.008608	0.008687	23	118	0	0.002497	Not in HWE in unaffecteds
11	35327767	rs180817412	A	T	SLC1A2		0.01347	0.02026	36	28	0	0	0.1003	0.66 (0.40-1.09)		0.01347	0.01492	36	145	0	0.2865	0.5799	0.90 (0.62-1.30)
11	134182375	rs2509062	T	C	GLB1L3		0.007111	0.007236	19	10	0	0	Not in HWE in unaffecteds			0.007111	0.007102	19	69	0	0.2865	0.996	1.00 (0.60-1.67)
12	7548969	rs145411783	C	A	CD163L1		0.01647	0.01809	44	25	0	0	0.705	0.91 (0.55-1.49)		0.01647	0.01906	44	185	0	0.2873	0.3784	0.86 (0.62-1.20)
12	29786126	rs142394560	G	A	TMTC1		0.0397	0.03111	106	43	0.0007485	0	0.1686	1.29 (0.90-1.85)		0.0397	0.03191	106	310	0.0007485	0.2865	0.04771	1.25 (1.00-1.57)
12	101750814	rs10082778	A	T	UTP20		0.01161	0.01594	31	22	0.0007485	0.001447	0.2503	0.73 (0.42-1.26)		0.01161	0.01285	31	175	0.0007485	0.0001469	0.5995	0.90 (0.61-1.33)
15	31776837	rs76704217	C	G	OTUD7A		0.06704	0.06729	179	93	0.0007485	0	0.9757	1.00 (0.77-1.29)		0.06704	0.06605	179	349	0.0007485	0.612	0.8666	1.02 (0.84-1.22)
15	43724532	rs3803339	A	G	TP53BP1		0.04603	0.03768	123	52	0	0.001447	0.2152	1.23 (0.89-1.72)		0.04603	0.03503	123	477	0	0.0001469	0.005777	1.33 (1.09-1.63)
15	50555544	rs17740607	G	A	HDC		0.1169	0.1085	312	150	0.001497	0	0.4251	1.09 (0.88-1.34)		0.1169	0.1133	312	1101	0.001497	0.2865	0.6021	1.04 (0.91-1.18)
18	53303150	rs77891683	T	C	TCF4		0.007485	0.005789	20	8	0	0	0.5365	1.30 (0.57-2.95)								Did not pass QC control in SISu
19	3834863	rs61747120	C	T	ZFR2		0.06639	0.06729	177	93	0.002246	0	0.9131	0.99 (0.76-1.28)		0.06639	0.05528	177	752	0.002246	0.001028	0.02373	1.22 (1.03-1.44)
19	5827765	rs79744308	G	A	NRTN		0.02964	0.04269	76	59	0.04042	0	0.03144 †	0.69 (0.48-0.97)		0.02964	0.02266	76	265	0.04042	0.1411	Not in HWE in unaffecteds
19	11508177	rs2291516	G	A	RGL3		0.1287	0.1201	344	166	0	0	0.4324	1.08 (0.89-1.32)		0.1287	0.1234	344	1680	0	0	0.4411	1.05 (0.93-1.19)
19	43990795	rs117243018	G	A	PHLDB3		0.06509	0.05933	173	82	0.00524	0	Not in HWE in unaffecteds			0.06509	0.06293	173	857	0.00524	0	0.6764	1.04 (0.88-1.23)
20	20033223	rs2273056	A	T	CRNKL1		0.06392	0.0566	169	78	0.01048	0.002894	0.3592	1.14 (0.86-1.50)		0.06392	0.0661	169	642	0.01048	0.2868	0.6875	0.96 (0.81-1.15)
20	32664601	rs148075348	C	A	RALY		0.02884	0.02533	77	35	0.0007485	0	0.5178	1.14 (0.76-1.71)		0.02884	0.03106	77	423	0.0007485	0	0.5426	0.93 (0.72-1.19)
X	138897130	rs2491014	C	A	ATP11C		0.01648	0.01085	44	15	0.0007485	0	0.1564	1.53 (0.85-2.75)		0.01648	0.01623	44	221	0.0007485	0.0001469	X chromosomal variant excluded
X	140967121	rs12852593	A	T	MAGEC3		0.02699	0.03329	72	46	0.001497	0	0.2585	0.81 (0.55-1.17)		0.02699	0.02622	72	356	0.001497	0.00279	X chromosomal variant excluded
* Genome assembly GRCh37
**After exclusion of the individuals with failed genotyping for >2 variants (17 cases and 5 controls excluded) and individuals with at least one discordant genotype between the 1st and 2nd Sequenom runs (3 controls excluded).
***Sequencing in the SISu project has been performed utilising three different capture kits (Agilent 1.1 refseq plus 3 boosters, Agilent sureselect 50mb, Illumina coding v1). Some of our target variants are not covered by all three kits and are therefore missing for subgroups of SISu participants.
Chr= chromosome; bp=base pair; ref=reference allele; alt=alternatice allele; MAF=minor allele frequency; OR=odds ratio; CI=confidence interval; HWE=Hardy-Weinberg equilibrium
† Missingness differs statistically significantly between the cases and controls. Test was conducted for all the variants in the association analysis containing the FINNPEC samples.
