# Supplementary material for: Exome sequencing in pooled DNA samples to identify maternal pre-eclampsia risk variants
Source: Sci Rep. 2016 Jul 7;6:29085. doi: 10.1038/srep29085 (PMC4935848; doi:10.1038/srep29085)
Supplement: Supplementary Table S4 [file srep29085-s5.xls]

## Sheet: Sheet1
Supplementary Table S5.
Comparison of minor allele frequencies between different sample subsets for the 28 variants genotyped in the second Sequenom genotyping.
Chr	Bp position*	rs number	Ref	Alt	Gene	MAF 100 exome sequenced cases, 1st Sequenom	MAF 80 additional cases, 1st Sequenom	MAF 180 ctrls, 1st Sequenom	MAF 1336 cases**, 2nd Sequenom	MAF 691 ctrls**, 2nd Sequenom	MAF SISu (n=6118)
1	165648710	rs1143660	C	T	ALDH9A1	0.095	0.03125	0.04213	0.04304	0.03618	0.03972
1	169519049	rs6025	G	A	F5	NA	NA	NA	0.02566	0.02975	0.02059
2	42991200	rs34142793	C	G	OXER1	0.06	0.08228	0.0309	0.04235	0.03039	0.03988
4	983612	rs73219719	C	T	SLC26A1	0.04	0.01875	0.04749	0.02133	0.02894	0.01668
7	150746352	rs145775749	G	A	ASIC3	0.03261	0.02532	0.01183	0.01805	0.0246	0.02248
8	2021547	rs34316994	G	A	MYOM2	0.065	0.025	0.02793	0.04192	0.04052	0.03768
9	6421105	rs140727862	G	A	UHRF2	0.03	0.0625	0.02809	0.0232	0.01954	0.01836
9	130263351	rs140786088	G	A	LRSAM1	0.07	0.03797	0.03352	0.04032	0.0398	0.03465
9	136915695	rs34609592	G	A	BRD3	0.08	0.04375	0.03352	0.04154	0.03473	0.03964
11	430339	rs113926353	C	G	ANO9	0.05	0.01899	0.05866	0.03555	0.03835	0.04466
11	17538989	rs116996553	C	T	USH1C	0.02	0	0.00838	0.008608	0.007236	0.008851
11	35327767	rs180817412	A	T	SLC1A2	0.025	0.01875	0.01685	0.01347	0.02026	0.01404
11	134182375	rs2509062	T	C	GLB1L3	0.01	0	0.01676	0.007111	0.007236	0.007079
12	7548969	rs145411783	C	A	CD163L1	0.03	0.01875	0.01124	0.01647	0.01809	0.01922
12	29786126	rs142394560	G	A	TMTC1	0.07	0.0375	0.03955	0.0397	0.03111	0.03204
12	101750814	rs10082778	A	T	UTP20	0.025	0.00625	0.01117	0.01161	0.01594	0.0125
15	31776837	rs76704217	C	G	OTUD7A	0.115	0.0875	0.07627	0.06704	0.06729	0.06561
15	43724532	rs3803339	A	G	TP53BP1	0.09	0.05	0.03933	0.04603	0.03768	0.03473
15	50555544	rs17740607	G	A	HDC	0.16	0.125	0.1096	0.1169	0.1085	0.1141
18	53303150	rs77891683	T	C	TCF4	0.015	0.006329	0.008427	0.007485	0.005789	Did not pass QC in SISu
19	3834863	rs61747120	C	T	ZFR2	0.1134	0.09375	0.07062	0.06639	0.06729	0.05392
19	5827765	rs79744308	G	A	NRTN	0.03	0.025	0.04469	0.02964	0.04269	0.01997
19	11508177	rs2291516	G	A	RGL3	0.165	0.1835	0.1186	0.1287	0.1201	0.1237
19	43990795	rs117243018	G	A	PHLDB3	0.13	0.05	0.05028	0.06509	0.05933	0.06334
20	20033223	rs2273056	A	T	CRNKL1	0.085	0.05625	0.0565	0.06392	0.0566	0.06767
20	32664601	rs148075348	C	A	RALY	0.065	0.01266	0.01966	0.02884	0.02533	0.03171
X	138897130	rs2491014	C	A	ATP11C	0.03261	0.01266	0.008824	0.01648	0.01085	NA
X	140967121	rs12852593	A	T	MAGEC3	0.045	0.04375	0.03352	0.02699	0.03329	NA
* Genome assembly GRCh37
**After exclusion of the individuals with failed genotyping for >2 variants (17 cases and 5 controls excluded) and individuals with at least one discordant genotype between the 1st and 2nd Sequenom runs (3 controls excluded).

## Sheet: Sheet2
					CHR	SNP	A1	A2	MAF	NCHROBS
				rs1143660	1	rs1143660	T	C	0.03972	12236
				rs6025	1	rs6025	A	G	0.02059	12236
				rs34142793	2	rs34142793	G	C	0.03988	12236
				rs73219719	4	rs73219719	T	C	0.01668	11988
				rs145775749	7	rs145775749	A	G	0.02248	12234
				rs34316994	8	rs34316994	A	G	0.03768	8334
				rs140727862	9	rs140727862	A	G	0.01836	8334
				rs140786088	9	rs140786088	A	G	0.03465	12236
				rs34609592	9	rs34609592	A	G	0.03964	12236
				rs113926353	11	rs113926353	G	C	0.04466	12226
				rs116996553	11	rs116996553	T	C	0.008851	12202
				rs180817412	11	rs180817412	T	A	0.01404	8334
				rs2509062	11	rs2509062	C	T	0.007079	8334
				rs145411783	12	rs145411783	A	C	0.01922	8324
				rs142394560	12	rs142394560	A	G	0.03204	8334
				rs10082778	12	rs10082778	T	A	0.0125	12236
				rs76704217	15	rs76704217	G	C	0.06561	3902
				rs3803339	15	rs3803339	G	A	0.03473	12236
				rs17740607	15	rs17740607	A	G	0.1141	8334
				rs77891683
				rs61747120	19	rs61747120	T	C	0.05392	12222
				rs79744308	19	rs79744308	A	G	0.01997	10314
				rs2291516	19	rs2291516	A	G	0.1237	12236
				rs117243018	19	rs117243018	A	G	0.06334	12236
				rs2273056	20	rs2273056	T	A	0.06767	8334
				rs148075348	20	rs148075348	A	C	0.03171	12236
				rs2491014	23	rs2491014	A	C	0.01684	12234
				rs12852593	23	rs12852593	T	A	0.02541	12198
