# Supplementary material for: Exome sequencing in pooled DNA samples to identify maternal pre-eclampsia risk variants
Source: Sci Rep. 2016 Jul 7;6:29085. doi: 10.1038/srep29085 (PMC4935848; doi:10.1038/srep29085)
Supplement: Supplementary Table S5 [file srep29085-s6.xls]

## Sheet: Sheet1
Supplementary Table 6. Quantitative trait association analysis using linear regression
A1: minor allele; ADD: the additive effects of allele A1; NMISS: individuals of non-missing status; L95 and U95: the upper and lower 95% confidence intervals
					CASE						CONTROL						CASE+CONTROL
	SNP	Gene	A1	TEST	NMISS	BETA	L95	U95	P		NMISS	BETA	L95	U95	P		NMISS	BETA	L95	U95	P
Highest Systolic Blodd Pressure	rs1143660	ALDH9A1	T	ADD	1336	2.782	-0.6855	6.249	0.1161		691	-0.6746	-3.644	2.295	0.6563		2027	3.31	-0.6408	7.26	0.1007
	rs6025	F5	A	ADD	1325	2.724	-1.686	7.134	0.2263		689	3.652	0.2645	7.039	0.03496		2014	1.621	-3.225	6.467	0.5122
	rs34142793	OXER1	G	ADD	1334	0.8802	-2.717	4.477	0.6316		691	-1.802	-5.074	1.47	0.2809		2025	3.229	-0.9382	7.397	0.129
	rs73219719	SLC26A1	T	ADD	1336	-1.828	-6.691	3.035	0.4613		691	-1.767	-5.199	1.665	0.3132		2027	-4.855	-10.02	0.3134	0.06575
	rs145775749	ASIC3	A	ADD	1330	1.787	-3.583	7.158	0.5144		691	2.182	-1.219	5.584	0.209		2021	-0.9589	-6.415	4.497	0.7305
	rs34316994	MYOM2	A	ADD	1336	-1.832	-5.407	1.743	0.3154		691	0.7728	-2.166	3.711	0.6064		2027	-0.6347	-4.657	3.387	0.7571
	rs140727862	UHRF2	A	ADD	1336	3.176	-1.5	7.852	0.1834		691	0.7487	-3.39	4.887	0.723		2027	4.045	-1.336	9.427	0.1408
	rs140786088	LRSAM1	A	ADD	1327	2.733	-0.8827	6.349	0.1387		691	-0.1716	-3.135	2.792	0.9096		2018	1.9	-2.165	5.966	0.3597
	rs34609592	BRD3	A	ADD	1336	-0.1376	-3.694	3.419	0.9396		691	1.39	-1.763	4.543	0.3878		2027	2.028	-2.066	6.123	0.3317
	rs113926353	ANO9	G	ADD	1336	-0.643	-4.494	3.208	0.7435		691	1.235	-1.661	4.132	0.4035		2027	-0.6878	-4.887	3.511	0.7482
	rs116996553	USH1C	T	ADD	1336	0.6996	-6.995	8.394	0.8586		691	5.236	-1.468	11.94	0.1263		2027	3.676	-5.141	12.49	0.4139
	rs180817412	SLC1A2	T	ADD	1336	1.15	-4.861	7.161	0.7078		691	1.112	-2.954	5.179	0.592		2027	-2.883	-9.164	3.398	0.3684
	rs2509062	GLB1L3	C	ADD	1336	-5.596	-14.04	2.852	0.1944		691	-0.371	-6.494	5.752	0.9055		2027	-3.725	-12.81	5.359	0.4216
	rs145411783	CD163L1	A	ADD	1336	-2.777	-8.383	2.829	0.3317		691	-2.088	-6.212	2.036	0.3213		2027	-3.41	-9.472	2.653	0.2704
	rs142394560	TMTC1	A	ADD	1335	-1.533	-5.06	1.993	0.3942		691	-1.824	-5.062	1.414	0.2698		2026	0.5508	-3.551	4.653	0.7924
	rs10082778	UTP20	T	ADD	1335	-1.521	-7.961	4.92	0.6436		690	-2.064	-6.61	2.481	0.3737		2025	-4.794	-11.66	2.069	0.1711
	rs76704217	OTUD7A	G	ADD	1335	-0.6767	-3.491	2.138	0.6376		691	-1.343	-3.533	0.8471	0.2298		2026	-0.9489	-4.056	2.159	0.5496
	rs3803339	TP53BP1	G	ADD	1336	-3.937	-7.392	-0.482	0.02569		690	-0.5293	-3.509	2.451	0.7279		2026	-0.9284	-4.878	3.021	0.645
	rs17740607	HDC	A	ADD	1334	0.9407	-1.257	3.138	0.4017		691	-0.7492	-2.573	1.075	0.4211		2025	1.166	-1.315	3.648	0.3572
	rs77891683	TCF4	C	ADD	1336	-4.051	-11.9	3.799	0.312		691	-5.099	-12.59	2.389	0.1824		2027	-2.162	-11.39	7.071	0.6464
	rs61747120	ZFR2	T	ADD	1333	0.4427	-2.433	3.319	0.7629		691	0.2174	-2.05	2.484	0.851		2024	0.2267	-2.961	3.415	0.8892
	rs79744308	NRTN	A	ADD	1282	0.4121	-3.848	4.672	0.8497		691	1.189	-1.68	4.057	0.4169		1973	-3.092	-7.557	1.372	0.1747
	rs2291516	RGL3	A	ADD	1336	1.253	-0.832	3.339	0.239		691	0.309	-1.412	2.03	0.7249		2027	1.657	-0.6909	4.004	0.1668
	rs117243018	PHLDB3	A	ADD	1329	0.4219	-2.501	3.344	0.7773		691	0.163	-2.134	2.46	0.8894		2020	1.236	-2.006	4.477	0.4551
	rs2273056	CRNKL1	T	ADD	1322	-2.926	-5.811	-0.04185	0.04697		689	-0.776	-3.274	1.722	0.5429		2011	-1.082	-4.384	2.219	0.5205
	rs148075348	RALY	A	ADD	1335	-0.211	-4.501	4.08	0.9232		691	0.8547	-2.697	4.406	0.6373		2026	1.37	-3.466	6.205	0.5788
	rs2491014	ATP11C	A	ADD	1335	-2.791	-8.388	2.806	0.3285		691	1.424	-4.078	6.927	0.6121		2026	2.005	-4.627	8.637	0.5535
	rs12852593	MAGEC3	T	ADD	1334	-3.837	-8.142	0.4678	0.08087		691	-1.021	-4.237	2.196	0.5341		2025	-4.853	-9.532	-0.1751	0.04215
Highest Diastolic Blood Pressure	rs1143660	ALDH9A1	T	ADD	1335	1.081	-0.653	2.815	0.2219		691	-0.5769	-2.422	1.268	0.5401		2026	1.629	-0.7676	4.025	0.1829
	rs6025	F5	A	ADD	1325	-0.172	-2.381	2.038	0.8788		689	0.1733	-1.935	2.282	0.8721		2014	-0.998	-3.944	1.948	0.5068
	rs34142793	OXER1	G	ADD	1333	0.7815	-1.018	2.581	0.3948		691	-0.2049	-2.239	1.829	0.8435		2024	2.561	0.03349	5.089	0.04718
	rs73219719	SLC26A1	T	ADD	1335	-0.6995	-3.131	1.732	0.5729		691	-0.8452	-2.978	1.287	0.4376		2026	-2.767	-5.902	0.3677	0.08376
	rs145775749	ASIC3	A	ADD	1329	-0.5234	-3.214	2.167	0.7031		691	-0.1024	-2.218	2.013	0.9245		2020	-2.258	-5.57	1.053	0.1814
	rs34316994	MYOM2	A	ADD	1335	0.2711	-1.517	2.059	0.7664		691	-0.01926	-1.845	1.806	0.9835		2026	0.4036	-2.036	2.843	0.7457
	rs140727862	UHRF2	A	ADD	1335	0.8622	-1.477	3.201	0.4701		691	0.8605	-1.71	3.431	0.512		2026	1.918	-1.347	5.182	0.2497
	rs140786088	LRSAM1	A	ADD	1326	0.08162	-1.731	1.894	0.9297		691	0.1843	-1.656	2.025	0.8445		2017	0.2051	-2.262	2.672	0.8706
	rs34609592	BRD3	A	ADD	1335	-0.4717	-2.25	1.306	0.6032		691	-0.6139	-2.573	1.345	0.5393		2026	0.6214	-1.862	3.105	0.624
	rs113926353	ANO9	G	ADD	1335	0.03132	-1.903	1.966	0.9747		691	-0.1328	-1.933	1.667	0.8851		2026	-0.5814	-3.136	1.973	0.6555
	rs116996553	USH1C	T	ADD	1335	-0.007821	-3.855	3.839	0.9968		691	1.399	-2.772	5.57	0.5111		2026	1.48	-3.869	6.828	0.5877
	rs180817412	SLC1A2	T	ADD	1335	-0.7801	-3.785	2.225	0.611		691	1.191	-1.334	3.717	0.3555		2026	-2.597	-6.405	1.211	0.1815
	rs2509062	GLB1L3	C	ADD	1335	-4.655	-8.874	-0.4365	0.03074		691	2.428	-1.371	6.228	0.2108		2026	-2.007	-7.517	3.502	0.4753
	rs145411783	CD163L1	A	ADD	1335	-0.8663	-3.67	1.937	0.5449		691	-1.572	-4.134	0.9888	0.2293		2026	-1.72	-5.398	1.957	0.3593
	rs142394560	TMTC1	A	ADD	1334	-0.3914	-2.154	1.371	0.6634		691	1.02	-0.9914	3.032	0.3205		2025	1.44	-1.046	3.927	0.2563
	rs10082778	UTP20	T	ADD	1334	-1.708	-4.927	1.511	0.2984		690	-0.4992	-3.33	2.332	0.7298		2024	-3.24	-7.401	0.9215	0.1272
	rs76704217	OTUD7A	G	ADD	1334	0.03666	-1.373	1.447	0.9594		691	-0.2041	-1.566	1.158	0.769		2025	-0.104	-1.991	1.783	0.914
	rs3803339	TP53BP1	G	ADD	1335	-1.055	-2.785	0.6744	0.232		690	1.177	-0.672	3.027	0.2125		2025	0.9285	-1.466	3.323	0.4473
	rs17740607	HDC	A	ADD	1333	-0.04582	-1.147	1.055	0.935		691	0.1784	-0.9553	1.312	0.7578		2024	0.5239	-0.9835	2.031	0.4958
	rs77891683	TCF4	C	ADD	1335	-0.8265	-4.752	3.099	0.6799		691	-1.59	-6.246	3.066	0.5036		2026	0.4052	-5.195	6.005	0.8872
	rs61747120	ZFR2	T	ADD	1332	0.8805	-0.5585	2.319	0.2307		691	-0.1027	-1.511	1.306	0.8864		2023	0.4518	-1.484	2.387	0.6474
	rs79744308	NRTN	A	ADD	1281	0.1778	-1.936	2.292	0.8691		691	0.3159	-1.467	2.099	0.7285		1972	-2.28	-4.982	0.4224	0.09837
	rs2291516	RGL3	A	ADD	1335	0.8137	-0.2286	1.856	0.1262		691	0.4241	-0.6444	1.493	0.4369		2026	1.162	-0.262	2.585	0.1099
	rs117243018	PHLDB3	A	ADD	1328	0.678	-0.7892	2.145	0.3653		691	-0.2058	-1.632	1.221	0.7774		2019	0.9312	-1.037	2.9	0.354
	rs2273056	CRNKL1	T	ADD	1321	-1.299	-2.74	0.1412	0.07732		689	-0.6373	-2.189	0.9148	0.4212		2010	-0.3108	-2.31	1.688	0.7606
	rs148075348	RALY	A	ADD	1334	1.297	-0.8421	3.437	0.2349		691	1.185	-1.02	3.39	0.2924		2025	2.079	-0.8516	5.009	0.1646
	rs2491014	ATP11C	A	ADD	1334	2.095	-0.7074	4.898	0.1431		691	-0.6691	-4.088	2.75	0.7014		2025	3.842	-0.1812	7.866	0.06139
	rs12852593	MAGEC3	T	ADD	1333	0.4514	-1.701	2.604	0.6811		691	-1.183	-3.179	0.8142	0.2461		2024	-1.519	-4.357	1.319	0.2944
Relative Birth Weight of Baby	rs1143660	ALDH9A1	T	ADD	1334	-0.02984	-0.2595	0.1999	0.799		690	-0.03504	-0.288	0.2179	0.786		2024	-0.07476	-0.2681	0.1186	0.4486
	rs6025	F5	A	ADD	1324	0.07625	-0.2162	0.3687	0.6095		688	0.1838	-0.1053	0.473	0.2131		2012	0.1537	-0.08348	0.3908	0.2042
	rs34142793	OXER1	G	ADD	1332	-0.039	-0.2772	0.1992	0.7483		690	0.0215	-0.2573	0.3004	0.8799		2022	-0.1057	-0.3098	0.09831	0.3099
	rs73219719	SLC26A1	T	ADD	1334	-0.2179	-0.5396	0.1037	0.1844		690	0.1013	-0.191	0.3937	0.4972		2024	-0.007947	-0.261	0.2451	0.9509
	rs145775749	ASIC3	A	ADD	1328	0.06141	-0.2947	0.4176	0.7354		690	-0.07808	-0.368	0.2118	0.5978		2018	0.07687	-0.1902	0.3439	0.5727
	rs34316994	MYOM2	A	ADD	1334	0.02477	-0.2119	0.2615	0.8375		690	0.09222	-0.1579	0.3424	0.4702		2024	0.03788	-0.1589	0.2346	0.7059
	rs140727862	UHRF2	A	ADD	1334	-0.2365	-0.5459	0.07296	0.1344		690	-0.02522	-0.3777	0.3272	0.8885		2024	-0.2164	-0.4796	0.04679	0.1072
	rs140786088	LRSAM1	A	ADD	1325	0.04918	-0.19	0.2884	0.687		690	-0.02621	-0.2785	0.2261	0.8387		2015	0.02077	-0.1778	0.2193	0.8376
	rs34609592	BRD3	A	ADD	1334	-0.1119	-0.3473	0.1234	0.3513		690	0.2985	0.03081	0.5662	0.02919		2024	-0.03624	-0.2366	0.1641	0.7229
	rs113926353	ANO9	G	ADD	1334	-0.0582	-0.3143	0.1979	0.6561		690	-0.002459	-0.2492	0.2443	0.9844		2024	-0.01476	-0.2208	0.1913	0.8884
	rs116996553	USH1C	T	ADD	1334	-0.2381	-0.7471	0.271	0.3595		690	-0.6507	-1.221	-0.08097	0.02551		2024	-0.4064	-0.8374	0.02458	0.06472
	rs180817412	SLC1A2	T	ADD	1334	0.1217	-0.2761	0.5195	0.549		690	-0.2123	-0.5583	0.1337	0.2296		2024	0.08947	-0.2178	0.3967	0.5683
	rs2509062	GLB1L3	C	ADD	1334	0.2485	-0.3108	0.8077	0.384		690	-0.03906	-0.5604	0.4823	0.8833		2024	0.1412	-0.3032	0.5856	0.5335
	rs145411783	CD163L1	A	ADD	1334	0.05512	-0.316	0.4263	0.771		690	-0.03133	-0.3828	0.3201	0.8613		2024	0.04635	-0.2503	0.343	0.7595
	rs142394560	TMTC1	A	ADD	1333	-0.08563	-0.319	0.1478	0.4722		690	0.06009	-0.2158	0.336	0.6696		2023	-0.1028	-0.3033	0.09782	0.3154
	rs10082778	UTP20	T	ADD	1333	-0.04983	-0.4761	0.3764	0.8188		689	-0.1398	-0.5289	0.2492	0.4814		2022	-0.003232	-0.339	0.3326	0.9849
	rs76704217	OTUD7A	G	ADD	1333	-0.04754	-0.2342	0.1391	0.6177		690	-0.01041	-0.1971	0.1763	0.913		2023	-0.03193	-0.1841	0.1203	0.6809
	rs3803339	TP53BP1	G	ADD	1334	0.1089	-0.1201	0.338	0.3513		689	0.03615	-0.2177	0.29	0.7802		2023	0.03374	-0.1595	0.227	0.7322
	rs17740607	HDC	A	ADD	1332	-0.01197	-0.1582	0.1342	0.8725		690	-0.02276	-0.1782	0.1327	0.7742		2022	-0.03556	-0.1573	0.08613	0.5669
	rs77891683	TCF4	C	ADD	1334	-0.2514	-0.7709	0.2682	0.3431		690	0.2015	-0.4367	0.8398	0.5362		2024	-0.1888	-0.6404	0.2628	0.4126
	rs61747120	ZFR2	T	ADD	1331	-0.02616	-0.2168	0.1645	0.788		690	0.1251	-0.06772	0.3179	0.2039		2021	0.03028	-0.1258	0.1864	0.7039
	rs79744308	NRTN	A	ADD	1280	0.1686	-0.1143	0.4515	0.243		690	-0.01612	-0.2605	0.2283	0.8972		1970	0.1929	-0.02449	0.4103	0.08215
	rs2291516	RGL3	A	ADD	1334	-0.2377	-0.3754	-0.1001	0.0007309		690	0.1007	-0.04565	0.2471	0.1779		2024	-0.145	-0.2598	-0.03017	0.0134
	rs117243018	PHLDB3	A	ADD	1327	-0.108	-0.3015	0.0856	0.2745		690	-0.09745	-0.2929	0.09798	0.3288		2017	-0.1271	-0.2854	0.03127	0.1159
	rs2273056	CRNKL1	T	ADD	1320	-0.01918	-0.2101	0.1717	0.8439		688	-0.154	-0.3666	0.0585	0.1559		2008	-0.09235	-0.2536	0.06892	0.2618
	rs148075348	RALY	A	ADD	1333	-0.1528	-0.4369	0.1314	0.2921		690	0.03064	-0.2718	0.3331	0.8427		2023	-0.1261	-0.3628	0.1106	0.2966
	rs2491014	ATP11C	A	ADD	1333	0.02552	-0.3456	0.3966	0.8928		690	0.08692	-0.3817	0.5555	0.7163		2023	-0.05882	-0.3834	0.2658	0.7225
	rs12852593	MAGEC3	T	ADD	1332	-0.01581	-0.3011	0.2695	0.9135		690	-0.02939	-0.3034	0.2446	0.8335		2022	0.03487	-0.1943	0.264	0.7655
Proteinuria	rs1143660	ALDH9A1	T	ADD	1186	-0.06201	-0.2582	0.1342	0.5356
	rs6025	F5	A	ADD	1177	0.2427	-0.00409	0.4895	0.05416
	rs34142793	OXER1	G	ADD	1184	0.001824	-0.2015	0.2052	0.986
	rs73219719	SLC26A1	T	ADD	1186	0.003743	-0.2645	0.2719	0.9782
	rs145775749	ASIC3	A	ADD	1182	0.1678	-0.1337	0.4692	0.2756
	rs34316994	MYOM2	A	ADD	1186	0.0928	-0.1091	0.2947	0.3679
	rs140727862	UHRF2	A	ADD	1186	0.1944	-0.06697	0.4558	0.1451
	rs140786088	LRSAM1	A	ADD	1178	0.2138	0.01495	0.4126	0.0353
	rs34609592	BRD3	A	ADD	1186	-0.1883	-0.3956	0.019	0.07529
	rs113926353	ANO9	G	ADD	1186	-0.07166	-0.291	0.1476	0.522
	rs116996553	USH1C	T	ADD	1186	0.375	-0.05659	0.8065	0.08884
	rs180817412	SLC1A2	T	ADD	1186	0.4206	0.08526	0.7559	0.0141
	rs2509062	GLB1L3	C	ADD	1186	-0.1649	-0.6748	0.3449	0.5262
	rs145411783	CD163L1	A	ADD	1186	0.01232	-0.3113	0.3359	0.9405
	rs142394560	TMTC1	A	ADD	1185	-0.0824	-0.2803	0.1155	0.4146
	rs10082778	UTP20	T	ADD	1186	-0.003955	-0.3723	0.3644	0.9832
	rs76704217	OTUD7A	G	ADD	1185	0.1304	-0.03389	0.2947	0.1201
	rs3803339	TP53BP1	G	ADD	1186	-0.01883	-0.2153	0.1776	0.851
	rs17740607	HDC	A	ADD	1184	0.01635	-0.1093	0.142	0.7987
	rs77891683	TCF4	C	ADD	1186	-0.0003433	-0.4657	0.465	0.9988
	rs61747120	ZFR2	T	ADD	1183	0.1694	0.008668	0.3301	0.03908
	rs79744308	NRTN	A	ADD	1146	0.1444	-0.09558	0.3844	0.2385
	rs2291516	RGL3	A	ADD	1186	0.1932	0.07494	0.3114	0.001401
	rs117243018	PHLDB3	A	ADD	1181	0.03396	-0.1306	0.1985	0.6859
	rs2273056	CRNKL1	T	ADD	1174	0.09645	-0.06985	0.2627	0.2559
	rs148075348	RALY	A	ADD	1185	0.1068	-0.1365	0.3502	0.3898
	rs2491014	ATP11C	A	ADD	1186	0.1691	-0.1503	0.4885	0.2997
	rs12852593	MAGEC3	T	ADD	1185	0.01828	-0.2276	0.2642	0.8842
